# Supplementary material for: N-glycosylation of GDF15 abolishes its inhibitory effect on EGFR in AR inhibitor-resistant prostate cancer cells
Source: Cell Death Dis. 2022 Jul 19;13(7):626. doi: 10.1038/s41419-022-05090-3 (PMC9296468; doi:10.1038/s41419-022-05090-3)
Supplement: Supplementary file 5 — Table S2 [file 41419_2022_5090_MOESM5_ESM.xlsx]

## Sheet: Sheet1
Glycoprotein ID	protein name	ST-EPI/L-NC	ST-ENZ/L-NC	LT-EPI/L-NC	LT-ENZ/L-NC
P43307	SSRA	1.05352	1.02178	0.936512	1.08803
Q5UCC4	EMC10	0.99313	1.03407	0.891505	1.08631
P69849	NOMO3	1.06591	0.973499	0.915584	0.915408
Q9NX62	IMPA3	1.15236	1.02284	1.26087	1.00775
Q92542	NICA	0.932593	0.986689	0.896724	0.933526
O15394	NCAM2	0.988137	1.0649	1.04156	0.961644
Q15165	PON2	1.02661	0.924963	0.961199	0.984228
O95502	NPTXR	0.828196	0.640807	0.765785	0.760848
Q9Y4L1	HYOU1	0.95678	0.962934	0.938337	0.942456
Q14108	SCRB2	1.00135	0.98504	1.29514	1.29409
P13473	LAMP2	1.01371	0.976347	1.05579	1.075
P10253	LYAG	0.904047	1.11572	1.04139	1.07228
Q8TEM1	PO210	1.14957	0.943823	0.956204	1.03585
Q13510	ASAH1	0.930852	1.29784	1.34327	1.83149
P11047	LAMC1	0.921468	1.15164	0.858061	1.02949
Q8TCJ2	STT3B	1.13637	0.999836	1.22413	1.1695
Q9UBV2	SE1L1	1.08209	1.04543	0.939675	0.982375
P02751	FINC	0.804534	1.63896	1.12799	1.45578
Q13586	STIM1	1.04773	0.923824	0.978511	1.01712
Q96AY3	FKB10	0.978813	0.852	0.734686	0.662951
P11717	MPRI	0.915168	0.897287	0.683831	0.77541
P50897	PPT1	1.30617	0.977546	1.73736	1.48132
O75976	CBPD	1.131	1.20811	1.05345	0.974485
P43308	SSRB	0.91948	0.990555	0.780753	0.921844
P04062	GLCM	0.868572	0.890122	0.782912	0.81219
Q9HDC9	APMAP	1.01137	0.986988	1.10271	1.00415
O95302	FKBP9	0.99769	1.01937	0.962988	0.84169
O15230	LAMA5	0.946798	0.988811	1.03239	0.967501
P06756	ITAV	1.04333	1.00994	1.04189	0.973905
Q08380	LG3BP	1.11577	1.24714	1.47323	1.57173
Q68CR1	SE1L3	0.833882	0.941673	0.640567	0.840404
O00754	MA2B1	1.01484	1.10835	1.02126	1.07768
P46977	STT3A	1.2363	1.11129	1.19541	1.0487
Q04609	FOLH1	0.989538	0.965993	0.986268	1.03622
Q11201	SIA4A	1.26998	1.31363	1.28306	1.28169
Q9UHG3	PCYOX	0.929326	1.01652	0.986108	1.08272
Q9BU23	LMF2	1.27105	1.36092	1.45754	1.05031
Q12907	LMAN2	1.00204	0.964871	1.02293	0.94774
P11117	PPAL	0.986045	0.946293	0.973471	0.937632
O15031	PLXB2	1.043	1.04377	0.963883	0.936282
P14625	ENPL	0.950931	1.01047	0.851006	0.888342
P05026	AT1B1	0.977824	0.895012	0.917616	0.966245
Q8NFQ8	TOIP2	0.97691	1.00412	1.0059	0.899896
P26006	ITA3	1.056	1.33391	1.22717	1.34226
Q02809	PLOD1	1.18044	0.907971	0.588903	0.696792
Q8NBJ5	GT251	1.09971	1.04281	0.833938	0.802474
P51689	ARSD	1.09779	1.34845	1.07542	1.16659
Q08722	CD47	0.926511	1.09121	0.987881	1.16619
P07339	CATD	1.13158	1.23209	1.49204	1.41259
Q9HBA9	FOH1B	1.08768	0.925643	1.00753	1.02034
P30453	1A34	3.00623	2.13893	5.36683	2.73757
P54855	UDB15	1.04523	1.02316	1.00016	0.956975
P08236	BGLR	0.798896	0.774293	0.963634	0.928163
P11279	LAMP1	1.00924	1.04885	1.10852	1.06534
P06865	HEXA	0.974385	1.19681	1.33307	1.51556
Q96J42	TXD15	0.947695	0.930766	0.860371	0.995495
Q9UJA9	ENPP5	0.992966	1.3699	1.22071	0.994713
P48723	HSP13	0.948434	1.03025	0.858637	1.2073
P13674	P4HA1	1.19336	0.994007	1.06934	0.94413
O75503	CLN5	0.933151	1.15195	0.929045	1.15964
P06276	CHLE	0.995559	0.750703	0.82354	0.585626
Q14126	DSG2	0.891878	0.821772	0.635464	0.627259
P35613	BASI	0.895574	0.999559	0.989925	0.851227
O75477	ERLN1	1.06654	0.690177	1.41737	1.17981
Q15904	VAS1	1.11205	0.999185	1.00118	0.932133
Q969N2	PIGT	1.1376	1.175	1.08318	1.18731
Q99988	GDF15	1.1311	0.970928	1.48044	1.26706
Q9H5V8	CDCP1	0.968283	0.943231	0.800141	0.816872
Q5JRA6	TGO1	0.878059	0.806717	0.853961	0.769741
O14773	TPP1	0.925243	1.10901	1.20892	1.08344
P08195	4F2	0.832921	1.10031	0.806464	0.867625
P17301	ITA2	1.09694	1.06419	1.09334	0.955804
Q02083	NAAA	0.887909	0.893056	0.835591	0.794075
Q8N766	EMC1	1.06292	1.02566	1.20456	0.974994
Q9HD45	TM9S3	1.12354	0.957005	0.985146	0.971417
Q99538	LGMN	1.14057	1.16315	1.34159	1.20255
P18463	1B37	1165.42	306.621	2918.2	869.705
Q96HE7	ERO1A	1.63773	1.40896	1.98816	1.52042
O60512	B4GT3	1.35613	1.36913	0.99108	0.930065
Q8NBJ4	GOLM1	1.20006	1.32367	1.25435	1.15897
Q58FF3	ENPLL	1.33938	0.959028	0.806368	0.805744
O14672	ADA10	0.957696	0.967775	0.97594	1.04903
P00533	EGFR	0.899163	0.925885	0.836472	1.00204
P08473	NEP	887.447	877.698	274.78	876.376
Q6P4Q7	CNNM4	1.00609	1.07093	0.939163	0.924398
P15586	GNS	0.925181	1.12679	1.09045	1.33012
Q9Y646	CBPQ	0.878223	1.02125	1.18988	1.08392
O75882	ATRN	1.00378	1.07946	0.726136	0.858182
Q9UH99	SUN2	1.10358	0.908819	0.942583	0.839366
P07602	SAP	1.19691	1.03447	1.42769	1.27743
P52803	EFNA5	0.681482	0.768066	0.418597	0.470118
Q13740	CD166	0.604033	0.710194	434.61	0.569234
Q12913	PTPRJ	0.407684	0.797424	0.772254	0.556809
O95158	NXPH4	0.855665	1.00856	0.759256	0.728786
Q5ZPR3	CD276	0.885022	1.03891	0.845209	0.908821
O43852	CALU	0.871517	1.04191	0.904025	1.11519
Q969V3	NCLN	0.948068	0.944641	0.938665	0.902578
P20645	MPRD	0.919598	0.931694	0.912744	0.99902
Q6P4E1	CASC4	1.06888	1.03158	1.00463	0.916892
Q15293	RCN1	0.902594	1.03507	1.04833	1.00471
Q9P2B2	FPRP	1.13346	1.00599	0.555934	0.704826
O60568	PLOD3	0.919436	0.69014	0.640642	0.590172
P10316	1A69	476.272	1226.64	3171.8	1949.32
Q96KA5	CLP1L	0.906811	0.914299	0.658243	0.719683
Q96S16	JMJD8	0.922533	0.52977	0.595193	0.799356
Q9H6L2	TM231	1.29584	1.03008	0.748662	1.17056
Q92485	ASM3B	1.22064	1.44226	1.38462	1.10213
Q9NY47	CA2D2	365.907	274.569	0.853688	243.925
O00584	RNT2	1.01628	1.05746	0.75617	0.808377
Q6P3R8	NEK5	0.868396	0.940672	0.877858	0.825696
P23229	ITA6	0.873158	0.868143	0.598604	0.758715
Q8NBJ7	SUMF2	0.940604	1.19692	1.16675	1.11532
P62258	1433E	0.974939	1.0316	1.03014	0.984397
Q53GD3	CTL4	1.45185	1.5565	4.50463	2.83532
P16278	BGAL	0.82308	1.00131	0.88321	0.995275
Q9UIQ6	LCAP	0.863516	1.06893	0.970973	1.20146
P05556	ITB1	1.23186	0.836615	0.894715	0.868873
