# Supplementary material for: N-glycosylation of GDF15 abolishes its inhibitory effect on EGFR in AR inhibitor-resistant prostate cancer cells
Source: Cell Death Dis. 2022 Jul 19;13(7):626. doi: 10.1038/s41419-022-05090-3 (PMC9296468; doi:10.1038/s41419-022-05090-3)
Supplement: Supplementary file 6 — Table S3 [file 41419_2022_5090_MOESM6_ESM.xlsx]

## Sheet: Sheet1
Glycopeptide
GHEVEDVDLELFNTSVQLQPPTTAPGPETAAFIER
IQNILSEKPTVTTVYANNGSVLaQGSSVASVYDGK
QVALQTFGNQTTIIPAGGAGYK
YPQDYQFYIQNFTALPLNTVVPPQR
TMVFPVMYLNESVHIDK
AGYFNFTSATITYLAQEDGPVVIGSTSAPGQGGILAQR
TTLVDNNTWNNSHIALVGK
LSALDNLLNHSSMFLK
HLNASNPTEPATIIFTAAR
FLYNFTQIPHLAGTEQNFQLAK
VFPYISVMVNNGSLSYDHSK
TVLENSTSYEEAK
MYSEGSDIVPQSNETALHYFK
GVFITNETGQPLIGK
VTNSNANAASPLIVAGYNVSGSVR
SHGVQTMVVLNNLEPNTTYEIR
YHYNGTLLDGTSFDTSYSK
CNMINGTDGDSFHPLITK
TLAGENQTAFEIEELNR
YHYNGTLLDGTLFDSSYSR
SINVTGQGFSLIQR
ANQSWEDSNTDLVPAPAVR
GYYNQSEDGSHTIQR
FNPNISWQPIPVHTVPITEDR
ENGTDTVQEEEESPAEGSK
FLNDSIVDPVDSEWFGFYR
AMSSNETAAYK
AEPPLNASASDQGEK
LAVTNTTMTGTVLK
IQQESLGSAPLMGDDHPNASR
NMSFVNDLTVTQDGR
IAPASNVSHTVVLRPLK
DAGVGFPEYQEEDNSTYNFR
HNNDTQHIWESDSNEFSVIADPR
TAADTTGLQPILNQFTPANISR
VPYNVGPGFTGNFSTQK
NATLAEQAK
VINETWAWK
DMSDGFISNLTIQR
LDAPTNLQFVNETDSTVLVR
LENITTGTYTIHAQK
IFIFNQTGIEAK
GLVMNYPHITNLTNLGQSTEYR
TILVDNNTWNNTHISR
NHSIFLADINQER
YHYNGSLMDGTLFDSSYSR
VFGSQNLTTVK
DLGPTLANSTHHNVR
AGPNGTLFVADAYK
NISGVVLADHSGAFHNK
SANSTLAQALHWTR
FAMLANNNLQILNINK
IETVLPAEFFEVLSSSQNGSYHR
VAAANVSVTQPESTGDPNNMTLLAEEAR
LPNSTIYVVEPGYLGFTVHPGDR
AVLVNNITTGER
NQNESVSEIGGK
GSLSYLNVTR
EASIVGENETYPR
ENVGIYNLSK
YGNPNETQNNSTSWPVFK
LQNNISYQMADIHHLK
DIYTFDGALNK
ANIQFGDNGTTISAVSNK
DQCIVDDITYNVNDTFHK
QDNETGIYYETWNVK
FNQTMQPLLTAQNALLEDDTYR
DLNETIHYMYK
VASVININPNTTHSTGSCR
YLQPLLAVQFTNLTMDTEIR
ALPGGADNASVASGAAASPGPQR
LNQTEPVAGNYYPVNTR
YSVQLMSFVYNLSDTHLFPNASSK
VQPFNVTQGK
LQFQVLVQHPQNESNK
FNVSLDSVPELR
YIHQNYTK
ALQWNAGSGGLPENETTFAR
IVDVNLTSEGK
HTNMNLTQLK
WGHNITEFQQR
SAEGTFFINK
NFTEIASK
LSHDANETLPLHLYVK
LLHALGGDDFLGMLNR
VDCTPLMYSLVHNLTK
TANDTSTEAYNLLLR
FLSSSPHLPPSSYFNASGR
FINYNQTVSR
GLPSLTSVSWNISVPR
VMSWWDYGYQIAGMANR
FPTHYMPYNESVSFEDR
EGSGYFFLNTSTADVVK
DASSFLAEWQNITK
EAGNHTSGAGLVQINK
SHTNTSHVMQYGNK
IFLYSGEPTYLGNETSVFGPTGNK
ALSPNSTISSAPK
LLNINPNK
GHTLTLNFTR
WSDIWNATK
ANNSWFQSILR
YAVYWNSSNPR
DNATEEEILVYLEK
LGVIEDHSNR
GYYNQSEAGSHTVQR
DSLSINATNIK
TALWVATDHNMDNTSTVLR
VVRPDSELGERPPEDNQSFQYDHEAFLGK
GHEVTVLTSSASTLVNASK
TGVHDADFESNVTATLASINK
YEQLQNETR
DLVVQQLVNVSR
NISQVLEK
TYAIYDLLDTAMINNSR
NSTIEAANLAGLK
QQLAYGIYVIHQAGNGTFNR
TALFPDLLAQGNASLR
SLVTQYLNATGNR
DMVTYFMNLSQANAQGTPR
YHYNGTFLDGTLFDSSHNR
SLDAYPILNQAQALENHTEVQFQK
DHFTFCQQLNISICPLSQTAAR
AASMNHTK
ENQNHSYSLK
YVQNGTYTVK
LNSSTIK
EQYIHENYSR
AANGSLR
GPGIKPNQTSK
VMSWWDYGYQITAMANR
AWSWAWPTNHTGALAR
EQINITLDHR
QPVSPVIHPPVSYNDTAPR
NISQDLEK
GQVYPWGNWFQPNR
IAVQFGPGFSWIANFTK
LLNNLTSIK
WWHQQTNATQEVVR
NVTTVLNDPNPIWLVGR
NSTGAYCGMGENK
ALGFENATQALGR
NQTLAGEYFHK
IYIPLNK
NGSSIVDLSPLIHR
QLVHSFAEGQDQGSAYANR
LKPLFNK
YYNQSEAGSHTIQR
WQMNFTVR
AAIPSALDTNSSK
YNLTSQDVGSGTSNNSQACAQFLEQYFHDSDLAQFMR
IVVYNQPYINYSR
VIYNLTEK
IHVAGETDSSNLNVSEPR
TNSTFVQALVEHVK
YHYNGTFEDGK
QVVENMTR
GASNLTWR
TVNVSVPK
GEYFVNVTTR
NNVITLNITGK
ANTTQPGIVEGGQVLK
NATYGYVLDDPDPDDGFNYK
IDSTGNVTNELR
AAEDWTENPEPFNASFYR
TPEFHPNK
EIANATAKPEDR
AYWPDVIHSFPNR
VLNNSMELAR
TPMTNSSIQFLDNAFR
LWNSTFLEEYSK
NPCTSEQNCTSPFSYK
DNLTLWTSDMQGDGEEQNK
AQQLLANSTALEEAMLQEQQR
DSLNSSHPISSSVQSSEQIEEMFDSLSYFK
TLSELMSQTGHLGLANASAPSGEQLLR
NYTADYDK
GINESYK
