# Supplementary material for: N-glycosylation of GDF15 abolishes its inhibitory effect on EGFR in AR inhibitor-resistant prostate cancer cells
Source: Cell Death Dis. 2022 Jul 19;13(7):626. doi: 10.1038/s41419-022-05090-3 (PMC9296468; doi:10.1038/s41419-022-05090-3)
Supplement: Supplementary file 7 — Table S4 [file 41419_2022_5090_MOESM7_ESM.xlsx]

## Sheet: Sheet1
IGP
GHEVEDVDLELFNTSVQLQPPTTAPGPETAAFIER-N6H3F0S0G0
VTNSNANAASPLIVAGYNVSGSVR-N4H3F0S2G0
QVALQTFGNQTTIIPAGGAGYK-N6H7F0S0G0
VTNSNANAASPLIVAGYNVSGSVR-N2H9F0S0G0
YPQDYQFYIQNFTALPLNTVVPPQR-N2H9F0S0G0
YPQDYQFYIQNFTALPLNTVVPPQR-N2H8F0S0G0
VTNSNANAASPLIVAGYNVSGSVR-N2H8F0S0G0
SHGVQTMVVLNNLEPNTTYEIR-N6H7F4S0G0
ALPGGADNASVASGAAASPGPQR-N2H8F0S0G0
AEPPLNASASDQGEK-N2H6F0S0G0
TMVFPVMYLNESVHIDK-N2H9F0S0G0
QVALQTFGNQTTIIPAGGAGYK-N4H5F4S0G0
SHGVQTMVVLNNLEPNTTYEIR-N6H7F3S0G0
YPQDYQFYIQNFTALPLNTVVPPQR-N4H4F3S0G0
GVFITNETGQPLIGK-N2H6F0S0G0
EGSGYFFLNTSTADVVK-N2H6F0S0G0
LSALDNLLNHSSMFLK-N2H8F0S0G0
TVLENSTSYEEAK-N2H6F0S0G0
TLAGENQTAFEIEELNR-N2H6F0S0G0
TTLVDNNTWNNSHIALVGK-N2H9F0S0G0
MYSEGSDIVPQSNETALHYFK-N2H9F0S0G0
LDAPTNLQFVNETDSTVLVR-N4H5F1S0G0
YPQDYQFYIQNFTALPLNTVVPPQR-N4H3F0S2G0
GHEVEDVDLELFNTSVQLQPPTTAPGPETAAFIER-N2H8F0S0G0
SHGVQTMVVLNNLEPNTTYEIR-N5H6F4S0G0
SHGVQTMVVLNNLEPNTTYEIR-N6H7F5S0G0
LAVTNTTMTGTVLK-N2H8F0S0G0
MYSEGSDIVPQSNETALHYFK-N6H3F0S0G0
AEPPLNASASDQGEK-N2H8F0S0G0
YHYNGSLMDGTLFDSSYSR-N2H8F0S0G0
MYSEGSDIVPQSNETALHYFK-N2H8F0S0G0
FLNDSIVDPVDSEWFGFYR-N2H5F0S0G0
GLVMNYPHITNLTNLGQSTEYR-N2H6F0S0G0
FLNDSIVDPVDSEWFGFYR-N2H6F0S0G0
SHGVQTMVVLNNLEPNTTYEIR-N5H6F3S0G0
AGPNGTLFVADAYK-N2H6F0S0G0
GVFITNETGQPLIGK-N2H5F0S0G0
TVLENSTSYEEAK-N2H8F0S0G0
LSALDNLLNHSSMFLK-N2H9F0S0G0
LENITTGTYTIHAQK-N2H6F0S0G0
NHSIFLADINQER-N2H6F0S0G0
DAGVGFPEYQEEDNSTYNFR-N4H5F1S0G0
TAADTTGLQPILNQFTPANISR-N2H9F0S0G0
VFGSQNLTTVK-N2H8F0S0G0
TVLENSTSYEEAK-N2H7F0S0G0
TTLVDNNTWNNSHIALVGK-N6H4F0S0G0
NQNESVSEIGGK-N2H9F0S0G0
AGPNGTLFVADAYK-N2H5F0S0G0
ALGFENATQALGR-N6H7F1S0G0
LSALDNLLNHSSMFLK-N2H6F0S0G0
WWHQQTNATQEVVR-N2H3F1S0G0
YHYNGTLLDGTLFDSSYSR-N2H9F0S0G0
ANIQFGDNGTTISAVSNK-N6H7F1S0G0
YHYNGTFLDGTLFDSSHNR-N2H8F0S0G0
TILVDNNTWNNTHISR-N2H7F0S0G0
VPYNVGPGFTGNFSTQK-N2H9F0S0G0
TGVHDADFESNVTATLASINK-N5H6F7S0G0
LLHALGGDDFLGMLNR-N2H8F0S0G0
SANSTLAQALHWTR-N2H6F0S0G0
VFPYISVMVNNGSLSYDHSK-N4H3F1S0G0
SANSTLAQALHWTR-N2H8F0S0G0
ENGTDTVQEEEESPAEGSK-N2H6F0S0G0
FNQTMQPLLTAQNALLEDDTYR-N3H6F2S0G0
FNPNISWQPIPVHTVPITEDR-N2H3F1S0G0
LENITTGTYTIHAQK-N2H8F0S0G0
TILVDNNTWNNTHISR-N2H8F0S0G0
DLGPTLANSTHHNVR-N2H3F1S0G0
LSHDANETLPLHLYVK-N4H5F1S0G0
IETVLPAEFFEVLSSSQNGSYHR-N2H9F0S0G0
HNNDTQHIWESDSNEFSVIADPR-N2H6F0S0G0
NISGVVLADHSGAFHNK-N2H9F0S0G0
YHYNGSLMDGTLFDSSYSR-N2H9F0S0G0
LLHALGGDDFLGMLNR-N2H6F0S0G0
YHYNGTLLDGTLFDSSYSR-N2H8F0S0G0
HLNASNPTEPATIIFTAAR-N2H8F0S0G0
AGYFNFTSATITYLAQEDGPVVIGSTSAPGQGGILAQR-N2H8F0S0G0
FAMLANNNLQILNINK-N6H7F3S0G0
SLDAYPILNQAQALENHTEVQFQK-N2H8F0S0G0
AGYFNFTSATITYLAQEDGPVVIGSTSAPGQGGILAQR-N2H5F0S0G0
VFGSQNLTTVK-N2H9F0S0G0
AMSSNETAAYK-N2H9F0S0G0
LENITTGTYTIHAQK-N2H9F0S0G0
VQPFNVTQGK-N5H6F2S0G0
VQPFNVTQGK-N2H6F0S0G0
TALWVATDHNMDNTSTVLR-N2H8F0S0G0
ALQWNAGSGGLPENETTFAR-N2H8F0S0G0
TILVDNNTWNNTHISR-N2H8F1S0G0
DIYTFDGALNK-N2H7F0S0G0
GSLSYLNVTR-N2H4F0S0G0
VFGSQNLTTVK-N2H6F0S0G0
AEPPLNASASDQGEK-N2H5F0S0G0
AGPNGTLFVADAYK-N2H8F0S0G0
YHYNGTLLDGTSFDTSYSK-N6H3F0S0G0
HTNMNLTQLK-N2H8F0S0G0
SINVTGQGFSLIQR-N2H8F0S0G0
NMSFVNDLTVTQDGR-N2H8F0S0G0
TALWVATDHNMDNTSTVLR-N2H9F0S0G0
NHSIFLADINQER-N2H5F0S0G0
VASVININPNTTHSTGSCR-N6H7F4S0G0
ANIQFGDNGTTISAVSNK-N8H9F0S1G0
HLNASNPTEPATIIFTAAR-N2H7F0S0G0
NMSFVNDLTVTQDGR-N2H6F0S0G0
ANIQFGDNGTTISAVSNK-N6H7F2S0G0
ANIQFGDNGTTISAVSNK-N8H9F3S0G0
GYYNQSEDGSHTIQR-N2H9F0S0G0
FLYNFTQIPHLAGTEQNFQLAK-N2H6F0S0G0
LNQTEPVAGNYYPVNTR-N2H3F1S0G0
LSALDNLLNHSSMFLK-N2H5F0S0G0
TGVHDADFESNVTATLASINK-N4H5F5S0G0
SHGVQTMVVLNNLEPNTTYEIR-N8H9F1S0G0
FLYNFTQIPHLAGTEQNFQLAK-N3H6F0S0G0
TLAGENQTAFEIEELNR-N5H6F1S0G0
YHYNGTLLDGTSFDTSYSK-N2H7F0S0G0
YSVQLMSFVYNLSDTHLFPNASSK-N8H3F1S0G0
AGYFNFTSATITYLAQEDGPVVIGSTSAPGQGGILAQR-N2H6F0S0G0
VFGSQNLTTVK-N2H7F0S0G0
EASIVGENETYPR-N2H8F0S0G0
VQPFNVTQGK-N4H5F2S0G0
NFTEIASK-N2H7F0S0G0
VINETWAWK-N2H8F0S0G0
VFGSQNLTTVK-N2H5F0S0G0
AASMNHTK-N2H9F0S0G0
SAEGTFFINK-N2H8F0S0G0
VINETWAWK-N2H6F0S0G0
IFIFNQTGIEAK-N2H8F0S0G0
DQCIVDDITYNVNDTFHK-N5H6F1S0G0
YHYNGTLLDGTSFDTSYSK-N2H8F0S0G0
DLGPTLANSTHHNVR-N2H9F0S0G0
SINVTGQGFSLIQR-N2H9F0S0G0
FPTHYMPYNESVSFEDR-N2H3F1S0G0
NSTIEAANLAGLK-N2H8F0S0G0
DMSDGFISNLTIQR-N2H8F0S0G0
TILVDNNTWNNTHISR-N2H9F0S0G0
QDNETGIYYETWNVK-N2H9F0S0G0
GSLSYLNVTR-N2H5F1S0G0
VDCTPLMYSLVHNLTK-N2H8F0S0G0
NHSIFLADINQER-N2H5F1S0G0
WSDIWNATK-N2H6F0S0G0
NISGVVLADHSGAFHNK-N2H6F0S0G0
VASVININPNTTHSTGSCR-N6H7F2S0G0
TANDTSTEAYNLLLR-N2H6F0S0G0
GYYNQSEDGSHTIQR-N2H10F0S0G0
FAMLANNNLQILNINK-N6H7F4S0G0
VASVININPNTTHSTGSCR-N5H6F1S0G0
LPNSTIYVVEPGYLGFTVHPGDR-N2H6F0S0G0
GHEVTVLTSSASTLVNASK-N2H8F0S0G0
YSVQLMSFVYNLSDTHLFPNASSK-N8H5F1S0G0
YSVQLMSFVYNLSDTHLFPNASSK-N4H8F1S0G0
ENVGIYNLSK-N2H9F0S0G0
NATLAEQAK-N2H8F0S0G0
NATLAEQAK-N2H9F0S0G0
VINETWAWK-N2H9F0S0G0
VQPFNVTQGK-N2H5F0S0G0
GHTLTLNFTR-N2H7F0S0G0
VQPFNVTQGK-N3H6F1S0G0
YVQNGTYTVK-N7H8F1S0G0
VQPFNVTQGK-N3H6F0S0G0
AGPNGTLFVADAYK-N2H7F0S0G0
TYAIYDLLDTAMINNSR-N2H6F0S0G0
GSLSYLNVTR-N2H6F0S0G0
DMSDGFISNLTIQR-N2H9F0S0G0
YGNPNETQNNSTSWPVFK-N6H7F1S2G0
ANQSWEDSNTDLVPAPAVR-N2H8F0S0G0
VFGSQNLTTVK-N2H8F1S0G0
NHSIFLADINQER-N2H7F0S0G0
YGNPNETQNNSTSWPVFK-N6H9F1S2G0
IQQESLGSAPLMGDDHPNASR-N2H8F0S0G0
ENQNHSYSLK-N2H8F0S0G0
NMSFVNDLTVTQDGR-N2H5F0S0G0
DMSDGFISNLTIQR-N2H8F1S0G0
VPYNVGPGFTGNFSTQK-N6H7F4S0G0
FLYNFTQIPHLAGTEQNFQLAK-N2H7F0S0G0
VPYNVGPGFTGNFSTQK-N6H7F2S0G0
IAPASNVSHTVVLRPLK-N2H9F0S0G0
TALWVATDHNMDNTSTVLR-N2H6F0S0G0
GSLSYLNVTR-N3H6F0S0G0
FLSSSPHLPPSSYFNASGR-N2H3F1S0G0
LLHALGGDDFLGMLNR-N2H9F0S0G0
SLVTQYLNATGNR-N6H7F5S0G0
LAVTNTTMTGTVLK-N2H6F0S0G0
YSVQLMSFVYNLSDTHLFPNASSK-N8H5F0S0G0
YSVQLMSFVYNLSDTHLFPNASSK-N4H9F0S0G0
YSVQLMSFVYNLSDTHLFPNASSK-N8H3F0S0G0
FNVSLDSVPELR-N2H10F0S0G0
EASIVGENETYPR-N2H9F0S0G0
VQPFNVTQGK-N2H7F0S0G0
LLNINPNK-N6H7F3S0G0
GLPSLTSVSWNISVPR-N2H9F0S0G0
ENQNHSYSLK-N2H9F0S0G0
WSDIWNATK-N2H9F0S0G0
FINYNQTVSR-N2H9F0S0G0
VASVININPNTTHSTGSCR-N5H6F2S0G0
SAEGTFFINK-N2H7F0S0G0
GHTLTLNFTR-N2H6F0S0G0
FLYNFTQIPHLAGTEQNFQLAK-N2H8F0S0G0
IVDVNLTSEGK-N4H5F4S0G0
VMSWWDYGYQIAGMANR-N4H3F0S2G0
YVQNGTYTVK-N5H6F1S0G0
EQINITLDHR-N5H4F3S0G0
LQFQVLVQHPQNESNK-N6H7F4S0G0
DLNETIHYMYK-N2H5F0S0G0
DMSDGFISNLTIQR-N2H6F0S0G0
QPVSPVIHPPVSYNDTAPR-N2H8F0S0G0
IQQESLGSAPLMGDDHPNASR-N2H6F0S0G0
VMSWWDYGYQITAMANR-N4H3F0S2G0
NMSFVNDLTVTQDGR-N2H7F1S0G0
YYNQSEAGSHTIQR-N2H9F0S0G0
WGHNITEFQQR-N2H6F0S0G0
FLSSSPHLPPSSYFNASGR-N2H3F0S0G0
VPYNVGPGFTGNFSTQK-N6H7F1S0G0
QQLAYGIYVIHQAGNGTFNR-N6H7F0S0G0
VPYNVGPGFTGNFSTQK-N6H7F3S0G0
NHSIFLADINQER-N2H10F0S0G0
HNNDTQHIWESDSNEFSVIADPR-N2H8F0S0G0
VASVININPNTTHSTGSCR-N5H6F3S0G0
ANIQFGDNGTTISAVSNK-N8H9F1S0G0
FLYNFTQIPHLAGTEQNFQLAK-N2H5F0S0G0
YIHQNYTK-N2H10F0S0G0
AVLVNNITTGER-N5H4F2S1G0
NFTEIASK-N2H6F0S0G0
FINYNQTVSR-N2H8F0S0G0
YEQLQNETR-N2H8F0S0G0
LGVIEDHSNR-N2H9F0S0G0
NFTEIASK-N2H9F0S0G0
NISQVLEK-N2H7F0S0G0
DSLSINATNIK-N2H6F0S0G0
GHTLTLNFTR-N2H5F0S0G0
GEYFVNVTTR-N2H7F0S0G0
GSLSYLNVTR-N2H5F0S0G0
WGHNITEFQQR-N2H9F0S0G0
LENITTGTYTIHAQK-N2H7F0S0G0
ANQSWEDSNTDLVPAPAVR-N3H4F3S0G0
VINETWAWK-N2H7F0S0G0
GPGIKPNQTSK-N2H6F0S0G0
VQPFNVTQGK-N3H5F1S0G0
VASVININPNTTHSTGSCR-N6H7F3S0G0
IVDVNLTSEGK-N7H8F1S0G0
LQFQVLVQHPQNESNK-N6H7F3S0G0
IVVYNQPYINYSR-N3H6F0S0G0
VMSWWDYGYQITAMANR-N2H8F0S0G0
NGSSIVDLSPLIHR-N2H9F0S0G0
VMSWWDYGYQITAMANR-N2H10F0S0G0
IAPASNVSHTVVLRPLK-N2H6F0S0G0
TILVDNNTWNNTHISR-N6H4F0S0G0
VPYNVGPGFTGNFSTQK-N6H7F5S0G0
ANQSWEDSNTDLVPAPAVR-N6H3F1S0G0
GYYNQSEDGSHTIQR-N2H8F0S0G0
ANQSWEDSNTDLVPAPAVR-N2H9F0S0G0
YPQDYQFYIQNFTALPLNTVVPPQR-N6H4F0S0G0
ALSPNSTISSAPK-N2H6F0S0G0
NISQDLEK-N2H8F0S0G0
YHYNGTFEDGK-N2H8F0S0G0
AAIPSALDTNSSK-N6H7F1S0G0
AVLVNNITTGER-N6H7F0S0G0
NISQVLEK-N2H6F0S0G0
AANGSLR-N2H8F0S0G0
NFTEIASK-N2H8F0S0G0
DLVVQQLVNVSR-N2H7F0S0G0
TILVDNNTWNNTHISR-N2H10F0S0G0
VQPFNVTQGK-N5H6F3S0G0
VQPFNVTQGK-N2H9F0S0G0
TNSTFVQALVEHVK-N2H3F1S0G0
IYIPLNK-N2H8F0S0G0
YAVYWNSSNPR-N2H7F0S0G0
IDSTGNVTNELR-N2H8F0S0G0
LLNINPNK-N5H6F1S0G0
VMSWWDYGYQIAGMANR-N2H9F0S0G0
LNSSTIK-N5H6F1S0G0
IHVAGETDSSNLNVSEPR-N6H7F1S0G0
TTLVDNNTWNNSHIALVGK-N6H3F0S0G0
ANIQFGDNGTTISAVSNK-N6H7F5S0G0
SLVTQYLNATGNR-N8H9F0S1G0
DLNETIHYMYK-N2H6F0S0G0
AWSWAWPTNHTGALAR-N2H7F0S0G0
GHTLTLNFTR-N2H6F1S0G0
VMSWWDYGYQITAMANR-N2H9F0S0G0
GSLSYLNVTR-N2H3F0S0G0
ANQSWEDSNTDLVPAPAVR-N6H3F2S0G0
IAPASNVSHTVVLRPLK-N2H8F0S0G0
EIANATAKPEDR-N6H7F1S0G0
VPYNVGPGFTGNFSTQK-N5H6F1S0G0
YIHQNYTK-N2H8F0S0G0
HNNDTQHIWESDSNEFSVIADPR-N6H3F0S0G0
YHYNGTLLDGTSFDTSYSK-N2H7F1S0G0
CNMINGTDGDSFHPLITK-N2H8F0S0G0
EASIVGENETYPR-N2H7F0S0G0
TTLVDNNTWNNSHIALVGK-N2H10F0S0G0
AMSSNETAAYK-N2H8F1S0G0
LLNINPNK-N2H6F0S0G0
YAVYWNSSNPR-N2H8F0S0G0
IYIPLNK-N2H9F0S0G0
LLNINPNK-N6H7F2S0G0
VIYNLTEK-N2H6F0S0G0
EQINITLDHR-N2H10F0S0G0
TVLENSTSYEEAK-N2H6F1S0G0
AGPNGTLFVADAYK-N2H5F1S0G0
GHTLTLNFTR-N2H9F0S0G0
AWSWAWPTNHTGALAR-N2H8F0S0G0
LKPLFNK-N2H7F0S0G0
LLNINPNK-N2H5F0S0G0
QDNETGIYYETWNVK-N2H8F1S0G0
EAGNHTSGAGLVQINK-N8H9F1S0G0
NQTLAGEYFHK-N2H9F0S0G0
FNVSLDSVPELR-N2H5F0S0G0
IAPASNVSHTVVLRPLK-N2H7F0S0G0
LQNNISYQMADIHHLK-N5H4F2S1G0
NATLAEQAK-N2H6F0S0G0
QPVSPVIHPPVSYNDTAPR-N2H9F0S0G0
EAGNHTSGAGLVQINK-N6H7F3S0G0
TALFPDLLAQGNASLR-N3H5F0S0G0
DAGVGFPEYQEEDNSTYNFR-N6H4F0S0G0
FLNDSIVDPVDSEWFGFYR-N4H4F2S1G0
EAGNHTSGAGLVQINK-N5H6F2S0G0
VMSWWDYGYQIAGMANR-N4H4F2S1G0
ANQSWEDSNTDLVPAPAVR-N6H3F3S0G0
VQPFNVTQGK-N4H5F1S0G0
VVRPDSELGERPPEDNQSFQYDHEAFLGK-N2H6F0S0G0
DHFTFCQQLNISICPLSQTAAR-N3H6F1S0G0
QVVENMTR-N2H3F0S0G0
LKPLFNK-N2H6F0S0G0
LNSSTIK-N5H6F0S0G0
VQPFNVTQGK-N4H5F0S0G0
TTLVDNNTWNNSHIALVGK-N6H5F0S0G0
NISQVLEK-N2H9F0S0G0
EQYIHENYSR-N2H9F0S0G0
GYYNQSEAGSHTVQR-N2H8F0S0G0
SINVTGQGFSLIQR-N2H7F1S0G0
NISQVLEK-N2H8F0S0G0
VQPFNVTQGK-N5H6F1S0G0
YHYNGSLMDGTLFDSSYSR-N2H7F1S0G0
VQPFNVTQGK-N6H7F3S0G0
TPEFHPNK-N2H8F0S0G0
YEQLQNETR-N2H7F0S0G0
SHGVQTMVVLNNLEPNTTYEIR-N8H9F3S1G0
ALGFENATQALGR-N6H7F2S0G0
LGVIEDHSNR-N2H8F0S0G0
NVTTVLNDPNPIWLVGR-N6H4F0S0G0
NATLAEQAK-N2H7F0S0G0
LQFQVLVQHPQNESNK-N5H6F3S0G0
LPNSTIYVVEPGYLGFTVHPGDR-N6H3F0S0G0
MYSEGSDIVPQSNETALHYFK-N4H3F0S1G0
DMVTYFMNLSQANAQGTPR-N6H7F2S0G0
YSVQLMSFVYNLSDTHLFPNASSK-N2H10F0S0G0
GASNLTWR-N2H6F0S0G0
AAEDWTENPEPFNASFYR-N4H4F2S1G0
TILVDNNTWNNTHISR-N2H7F1S0G0
EQYIHENYSR-N2H8F0S0G0
ENGTDTVQEEEESPAEGSK-N2H8F0S0G0
IVVYNQPYINYSR-N2H7F0S0G0
ANNSWFQSILR-N2H8F0S0G0
YHYNGSLMDGTLFDSSYSR-N2H8F1S0G0
NMSFVNDLTVTQDGR-N2H7F0S0G0
ANIQFGDNGTTISAVSNK-N10H11F1S0G0
SHTNTSHVMQYGNK-N4H8F0S0G0
NATYGYVLDDPDPDDGFNYK-N5H3F1S0G0
GVFITNETGQPLIGK-N2H3F0S0G0
IAVQFGPGFSWIANFTK-N4H9F0S0G0
QLVHSFAEGQDQGSAYANR-N4H5F2S0G0
NATLAEQAK-N2H8F1S0G0
AYWPDVIHSFPNR-N2H9F0S0G0
LQFQVLVQHPQNESNK-N6H7F2S0G0
QLVHSFAEGQDQGSAYANR-N6H7F4S0G0
LWNSTFLEEYSK-N4H3F0S2G0
DNATEEEILVYLEK-N2H3F1S0G0
ANQSWEDSNTDLVPAPAVR-N8H3F1S0G0
VFGSQNLTTVK-N2H7F1S0G0
AVLVNNITTGER-N6H3F3S0G0
GQVYPWGNWFQPNR-N2H9F1S0G0
DNLTLWTSDMQGDGEEQNK-N2H4F0S0G0
YHYNGTLLDGTSFDTSYSK-N4H7F1S0G0
VVRPDSELGERPPEDNQSFQYDHEAFLGK-N2H5F0S0G0
CNMINGTDGDSFHPLITK-N5H4F1S0G0
QLVHSFAEGQDQGSAYANR-N5H6F3S0G0
GINESYK-N2H6F0S0G0
GYYNQSEDGSHTIQR-N2H8F1S0G0
QPVSPVIHPPVSYNDTAPR-N6H7F1S0G0
TALFPDLLAQGNASLR-N4H5F0S0G0
VQPFNVTQGK-N5H6F0S1G0
TVNVSVPK-N2H8F0S0G0
EAGNHTSGAGLVQINK-N6H7F5S0G0
VASVININPNTTHSTGSCR-N4H7F0S2G0
FAMLANNNLQILNINK-N6H7F5S0G0
IQQESLGSAPLMGDDHPNASR-N2H7F0S0G0
