# Supplementary material for: N-glycosylation of GDF15 abolishes its inhibitory effect on EGFR in AR inhibitor-resistant prostate cancer cells
Source: Cell Death Dis. 2022 Jul 19;13(7):626. doi: 10.1038/s41419-022-05090-3 (PMC9296468; doi:10.1038/s41419-022-05090-3)
Supplement: Supplementary file 8 — Table S5 [file 41419_2022_5090_MOESM8_ESM.xlsx]

## Sheet: Sheet1
Glycan	ST-EPI/NC	ST-ENZ/NC	LT-EPI/NC	LT-ENZ/NC
N6H3F0S0G0	0.962531	0.956073	0.875825	0.891228
N4H3F0S2G0	1.03484	0.984728	0.882907	1.00617
N6H7F0S0G0	1.14312	1.09078	1.22567	1.10182
N2H9F0S0G0	1.0523	0.939247	0.925054	0.893409
N2H7F0S0G0	0.964956	1.0253	1.01522	1.05537
N2H8F0S0G0	1.016	1.00155	0.95588	0.997077
N6H7F4S0G0	0.969856	0.93214	0.975306	0.922722
N5H4F2S1G0	1.09832	1.07356	1.09691	0.948476
N2H6F0S0G0	0.989576	1.04334	1.04888	1.05749
N4H5F4S0G0	1.15416	1.04046	1.12562	1.0377
N6H7F3S0G0	0.959925	0.896714	0.851502	0.891954
N4H4F3S0G0	0.885247	0.787955	0.837759	1.10588
N2H4F0S0G0	0.998848	1.02227	1.11695	1.1464
N4H5F2S0G0	0.932514	1.0958	0.992423	0.964759
N4H5F1S0G0	0.892523	1.12393	0.886988	1.00984
N5H6F4S0G0	0.86101	0.951559	0.865755	0.824834
N6H7F5S0G0	1.09331	0.988896	1.1408	0.937308
N4H4F2S1G0	0.96424	0.885597	0.930573	0.936957
N2H5F0S0G0	0.960917	1.06835	1.14506	1.11711
N5H6F3S0G0	0.980352	0.990409	0.940066	0.89234
N2H3F1S0G0	0.987656	1.02378	1.20885	1.06582
N3H4F3S0G0	1.61074	1.18293	1.89565	1.7922
N6H4F0S0G0	1.00301	0.928724	0.878504	0.956347
N6H7F1S0G0	1.05621	1.17832	1.09862	1.31204
N5H6F7S0G0	1.23147	0.881794	1.18317	1.5612
N4H3F1S0G0	0.902199	0.884826	0.971847	0.958929
N3H6F2S0G0	1.53896	1.13413	1.22337	1.1596
N2H10F0S0G0	1.02264	1.03285	0.936051	0.898931
N10H11F1S0G0	0.933084	0.976824	1.21962	1.14041
N5H6F1S0G0	0.914543	0.9573	0.926954	0.947607
N2H3F0S0G0	0.954614	1.20007	1.17594	1.17091
N5H6F2S0G0	0.973666	0.908672	0.926189	0.884088
N2H8F1S0G0	1.11133	1.10069	1.17774	0.991392
N4H6F0S0G0	0.860102	1.40412	1.3078	1.57966
N8H9F0S1G0	1.03732	1.01209	1.16978	1.56019
N9H10F3S0G0	1.05096	0.63666	0.883627	1.13934
N6H7F2S0G0	1.00372	0.94121	1.03394	1.10953
N8H9F3S0G0	0.915138	0.961984	0.885976	1.01059
N4H5F5S0G0	0.921627	1.18037	0.961719	0.983989
N8H9F1S0G0	1.37202	1.16115	1.22146	1.4488
N3H6F0S0G0	1.02951	1.08738	1.23595	1.19805
N8H3F1S0G0	1.27762	1.16179	1.39031	1.47398
N2H5F1S0G0	0.947545	0.994287	1.20024	0.999379
N3H6F1S0G0	1.14294	1.27741	1.20037	1.28675
N5H4F1S0G0	1.0194	1.24871	1.5052	1.29103
N4H8F1S0G0	1.08998	1.21658	1.34525	1.25178
N8H5F1S0G0	1.14192	1.04013	1.14964	1.15354
N7H8F1S0G0	1.1576	0.886713	0.948728	0.833625
N6H7F1S2G0	1.38912	1.00368	1.28286	0.496111
N6H9F1S2G0	1.41518	0.720203	0.997563	0.287692
N6H5F0S0G0	1.19301	1.12654	0.957293	1.035
N8H5F0S0G0	1.37135	1.36654	1.53406	1.43834
N4H9F0S0G0	1.00212	1.13159	1.14426	1.20057
N8H3F0S0G0	1.22541	1.47734	1.58482	1.45043
N5H4F3S0G0	1.15083	0.926333	0.524007	0.916022
N2H7F1S0G0	0.903532	0.924981	0.978428	0.845451
N5H6F0S0G0	1.24209	0.854165	1.43592	1.43998
N3H5F1S0G0	0.989206	0.863044	0.808399	0.880084
N6H3F1S0G0	0.901097	0.974863	1.44559	1.45866
N4H7F1S0G0	0.994734	0.884235	0.822875	0.914112
N2H9F1S0G0	0.998825	1.29376	1.18668	1.17772
N2H6F1S0G0	0.782825	1.09987	1.47572	1.19218
N6H3F2S0G0	1.15573	1.03894	2.42496	1.73941
N6H6F0S2G0	0.775534	0.852051	242.967	0.616975
N6H3F3S0G0	1.2087	1.23441	1.71287	1.29557
N8H9F3S1G0	562.85	613.826	545.441	517.423
N3H5F0S0G0	0.907312	1.12678	0.815029	1.03939
N4H6F1S0G0	0.861816	0.830363	0.588418	0.957331
N4H5F0S0G0	0.918409	1.03348	0.860331	0.951686
N3H7F1S0G0	1.05083	1.01114	1.20951	0.763901
N4H3F0S1G0	1.27234	1.07914	1.1153	0.235358
N4H8F0S0G0	1.04462	0.930029	0.945346	0.841129
N5H3F1S0G0	0.897876	0.915876	0.888611	0.958448
N4H7F1S3G0	0.880616	1.4081	1.31915	1.22657
N6H7F0S2G0	477.589	361.793	975.219	711.336
N3H6F3S0G0	0.986436	1.19755	1.14478	1.01779
N6H7F1S1G0	1.06314	0.719017	0.96952	0.98162
N5H6F0S1G0	0.857828	0.867439	1.73995	0.845727
N4H7F0S2G0	1.00236	0.859986	1.05708	0.883836
